# Supplementary material for: A Three-Lesson Teaching Unit Significantly Increases High School Students’ Knowledge about Epilepsy and Positively Influences Their Attitude towards This Disease
Source: PLoS One. 2016 Feb 26;11(2):e0150014. doi: 10.1371/journal.pone.0150014 (PMC4771028; doi:10.1371/journal.pone.0150014)
Supplement: S2 Material — (XLSX) [file pone.0150014.s002.xlsx]

## Sheet: Tabelle1
	student	group	school	age	sex	mother tongue	nationality	number of family members	acquaintance with epilepsy	having witnessed seizure	knowledge about epilepsy	uncertain when meeting person with epilepsy	Pre-Test	Is ‘epilepsy’ the same as ‘seizure’?	Can a person, who has a seizure now and then, work as a teacher?	Is epilepsy a mental illness?	Is ‘loss of consciousness’ a possible symptom of a seizure?	Is it possible to diagnose epilepsy using electroencephalography (EEG)?	Can a person, who has a seizure now and then, work as a lorry driver?	Should people with epilepsy be allowed to marry?	Does epileptic activity during a generalized seizure occur in only one half of the brain?	Is it always possible to recognize a seizure?	Are people with epilepsy able to live as self-dependent as people without epilepsy?	Should you always immediately call the ambulance in case you observe a seizure?	Can someone having had a generalized seizure usually not recall this experience?	Can a person, who has a seizure now and then, work as a metal worker?	Is ‘convulsion/twitching of single body parts’ a possible symptom of a seizure?	Do seizures happening with different people always look the same?	Are children/adolescents with epilepsy able to attend regular schools?	Should you place soft cushions below a person having a seizure?	Are people with epilepsy unpredictable and dangerous?	Are people with epilepsy allowed to do sport?	Is ‘absurd behavior’ a possible symptom of a seizure?	Can a head injury cause a seizure?	Should women with epilepsy be allowed to become pregnant?	Should you place a hard object in the mouth of someone having a seizure to protect the tongue, or hold apart the jaw?	Can a person, who has a seizure now and then, work as a nurse?	Can an operation help people with epilepsy?	Is it possible to diagnose epilepsy using magnetic resonance tomography (MRT)?	Should you wet the face of someone who has a seizure?	Is epilepsy generally a heritable disease?	Should you put a person, who has had a seizure with convulsion and loss of consciousness, into recovery position?	Do people with epilepsy always have seizures regularly?	Should you try to help a person lay down, if he/she seems to get a seizure soon?	Are people with epilepsy less intelligent?	Is ‘convulsion/twitching of the whole body’ a possible symptom of a seizure?	Is ‘temperature‘ a possible symptom of a seizure?	Should you firmly hold a person having a seizure?	Can teachers expect children with epilepsy to perform equivalently to those without epilepsy?
Coding:		TG = treatment group			1 = female			with medical background	1 = no	1 = no	0 = uncertain	1 = yes
0 = uncertain		CG = control group			2 = male	G = German	AUT = Austrian		2 = yes	2 = yes	1 = not present	2 = no
1 = wrong (knowledge) / unwanted (attitude)											2 = present
2 = correct (knowledge) / wanted (attitude)
99 = missing											t1_item_KnowledgeEpilepsy	t1_item_MeetingPwE		t1_item1	t1_item2	t1_item3	t1_item4	t1_item5	t1_item6	t1_item7	t1_item8	t1_item9	t1_item10	t1_item11	t1_item12	t1_item13	t1_item14	t1_item15	t1_item16	t1_item17	t1_item18	t1_item19	t1_item20	t1_item21	t1_item22	t1_item23	t1_item24	t1_item25	t1_item26	t1_item27	t1_item28	t1_item29	t1_item30	t1_item31	t1_item32	t1_item33	t1_item34	t1_item35	t1_item36
	1	TG	school 1	15	2	G	AUT	0	2	2	2	1		1	2	2	2	0	2	2	0	2	2	1	0	0	2	0	2	2	2	2	1	0	2	1	0	0	0	0	1	2	0	0	2	2	2	1	2
PwE = person/people with epilepsy	2	TG	school 1	15	1	G	AUT	1	1	1	2	1		0	2	0	1	0	2	2	0	2	2	0	0	0	2	0	2	0	2	2	0	1	2	0	1	1	0	0	2	1	1	1	2	2	2	2	2
	3	TG	school 1	15	2	G	AUT	0	1	1	0	2		0	0	0	0	0	0	2	0	0	0	0	0	0	0	0	0	0	0	0	0	0	0	0	0	0	0	0	0	0	0	0	0	0	0	0	0
	4	TG	school 1	15	2	G	AUT	1	1	1	0	2		2	0	2	0	0	2	2	0	2	2	0	0	2	2	2	2	0	2	2	1	2	2	0	1	1	0	0	2	2	0	2	2	2	0	2	2
Colour codes:	5	TG	school 1	14	2	G	AUT	0	1	1	2	2		2	1	2	2	2	2	2	0	0	1	0	0	2	2	2	2	0	2	2	1	2	0	1	2	1	0	0	2	0	1	0	2	2	2	0	2
	6	TG	school 1	15	2	G	AUT	2	2	1	2	1		1	1	1	1	0	2	2	0	1	1	1	2	0	2	1	0	2	2	2	0	2	2	2	1	1	2	0	0	2	1	2	0	2	0	1	2
Domain 1: Knowledge about seizures	7	TG	school 1	15	2	G	AUT	3	2	1	0	1		0	0	2	0	0	2	2	0	1	1	1	0	0	2	0	2	0	2	0	0	0	0	0	0	0	0	0	0	2	1	2	0	2	0	0	0
Domain 2: Knowledge about daily life aspects of epilepsy	8	TG	school 1	16	1	G	AUT	1	1	1	0	2		2	0	0	2	0	0	2	0	0	1	1	0	0	2	0	2	0	2	2	0	0	2	0	0	0	0	0	0	0	0	0	2	2	0	0	2
Domain 3: Medical knowledge about epilepsy	9	TG	school 1	15	2	G	AUT	1	1	1	0	2		0	0	1	0	0	2	2	0	2	0	1	0	0	2	0	2	0	2	2	0	2	0	0	0	0	0	0	1	2	2	2	2	2	0	0	0
Domain 4: Stereotypes about epilepsy	10	TG	school 1	15	2	Albanian	AUT	0	1	1	2	1		0	2	0	0	0	2	2	0	0	1	1	0	0	2	2	0	0	2	2	1	2	0	0	2	0	0	0	1	0	1	0	0	2	0	0	0
Domain 5: First-aid related knowledge concerning epilepsy	11	TG	school 1	15	2	Serbian	Bosnian	0	1	1	0	2		2	2	0	2	0	2	2	1	0	1	1	0	2	2	2	2	0	1	2	1	2	0	0	2	1	2	1	1	2	1	2	2	2	2	2	1
	12	TG	school 1	15	2	G	AUT	1	1	2	0	2		0	1	0	1	0	2	2	0	0	0	1	0	0	2	0	0	0	2	2	0	0	2	1	0	1	0	0	0	2	0	0	2	2	0	2	2
	13	TG	school 1	15	1	G	AUT	1	1	1	0	99		2	2	2	2	0	2	2	0	0	2	1	0	0	2	2	2	0	2	2	0	2	2	1	0	0	0	0	0	2	2	2	2	2	0	0	2
	14	TG	school 1	16	2	G	AUT	0	1	1	0	2		0	0	2	0	0	0	2	0	2	2	1	0	0	2	2	2	0	2	2	0	0	2	0	1	1	0	0	0	0	0	2	2	2	0	2	2
	15	TG	school 1	15	2	G	AUT	2	1	1	2	2		2	0	2	1	0	2	2	0	1	2	1	1	2	2	2	2	2	2	2	2	0	2	1	2	1	2	0	1	2	2	2	2	2	0	1	2
	16	TG	school 1	16	2	Turkish	Turkish	0	1	1	0	1		0	0	0	0	2	2	0	1	0	2	0	2	2	2	2	0	2	1	0	0	2	0	1	2	2	0	2	2	2	1	2	2	0	0	0	2
	17	TG	school 1	15	2	G	AUT	2	1	1	0	1		2	1	1	2	0	2	2	0	1	1	1	0	2	2	0	0	0	1	2	1	2	0	2	1	1	0	0	0	2	1	2	2	2	0	2	2
	18	TG	school 1	15	1	G	AUT	3	1	1	0	2		0	0	0	0	0	2	2	0	0	2	1	0	0	2	0	2	0	0	2	0	2	0	0	0	1	0	0	0	0	2	0	0	2	0	0	0
	19	TG	school 1	15	1	G	AUT	0	1	1	0	1		0	0	0	0	0	2	2	1	0	2	1	2	2	2	2	2	0	2	0	0	0	2	0	2	0	0	0	0	2	0	0	2	2	0	2	0
	20	TG	school 2	16	1	G	AUT	2	1	2	0	2		0	2	2	0	2	2	2	1	2	1	1	2	2	2	2	2	2	2	2	2	2	0	1	99	1	0	0	0	2	2	2	2	2	2	1	2
	21	TG	school 2	15	2	G	AUT	1	1	1	0	2		0	0	2	0	0	2	2	1	2	1	1	2	1	0	0	2	2	1	2	1	0	2	2	2	0	0	2	1	1	2	2	2	0	2	2	2
	22	TG	school 2	15	2	G	AUT	0	1	1	1	2		0	0	2	0	0	2	2	0	2	2	0	2	0	2	2	2	0	2	2	1	1	2	0	2	1	0	1	1	2	2	2	2	2	2	1	2
	23	TG	school 2	15	2	G	AUT	0	1	1	0	2		0	0	0	2	0	2	2	0	2	1	0	1	2	2	2	2	0	2	2	0	2	2	1	2	1	0	0	0	2	2	0	2	2	2	0	2
	24	TG	school 2	15	2	G	AUT	3	1	1	2	2		2	2	0	2	1	2	2	1	2	2	1	2	2	2	2	2	1	2	2	2	1	2	2	1	0	2	2	0	2	2	1	2	2	1	2	2
	25	TG	school 2	15	1	G	AUT	3	2	1	0	1		1	1	0	2	0	2	2	1	1	1	1	2	2	2	1	2	1	2	2	0	0	1	0	2	0	0	0	0	2	2	2	0	0	0	2	1
	26	TG	school 2	16	2	G	AUT	3	2	1	2	2		0	1	2	2	0	2	2	0	1	0	1	1	0	2	0	2	0	2	0	0	0	0	0	0	0	0	0	0	0	0	0	2	2	0	1	2
	27	TG	school 2	15	2	G	AUT	0	1	1	2	2		1	1	1	2	0	2	2	2	1	1	1	2	2	2	1	2	1	1	2	2	1	2	2	2	1	2	2	1	1	2	1	2	2	2	2	2
	28	TG	school 2	16	1	G	AUT	0	2	1	2	2		0	1	0	0	2	2	2	0	2	2	1	0	0	2	1	1	0	2	2	0	2	0	1	2	1	0	0	2	0	0	2	2	2	0	0	2
	29	TG	school 2	15	2	G	AUT	1	1	1	2	2		0	2	2	0	0	2	2	1	0	2	1	0	0	2	2	2	1	1	2	0	2	2	0	1	1	0	2	0	2	2	0	2	2	2	2	2
	30	TG	school 3	14	1	French	French	3	1	1	0	2		0	2	2	0	0	2	2	0	1	1	1	0	1	0	1	2	2	0	1	2	0	2	2	2	1	2	0	1	2	1	2	2	0	2	2	1
	31	TG	school 3	15	2	G	AUT	0	1	1	0	2		2	2	1	2	0	2	2	0	0	2	1	2	2	2	1	2	2	0	2	2	2	2	1	2	1	2	1	0	2	0	0	2	2	2	1	2
	32	TG	school 3	15	1	English	AUT	2	1	1	1	1		0	0	2	0	0	0	2	0	0	2	1	0	0	0	2	2	0	0	2	0	0	0	0	2	0	0	0	0	0	0	0	0	0	0	0	0
	33	TG	school 3	15	1	G	AUT	3	2	2	2	2		2	0	0	2	0	2	2	0	1	2	1	0	0	2	0	2	2	0	0	0	0	0	1	2	1	0	0	0	2	0	2	0	2	0	0	0
	34	TG	school 3	16	2	G	AUT´/Columbian/U.S.American	1	1	1	2	2		2	0	2	2	0	0	2	0	0	0	2	2	0	2	0	2	0	2	2	0	0	2	1	0	1	0	0	0	2	0	2	2	2	0	1	2
	35	TG	school 3	15	2	G	AUT	4	2	1	2	2		2	2	2	2	0	1	2	0	1	2	2	2	1	2	2	2	2	2	2	1	2	2	1	0	1	0	2	0	0	1	0	2	2	0	1	2
	36	TG	school 3	15	1	G/French	AUT/French	0	2	1	2	2		2	2	2	2	0	1	2	0	0	2	1	0	2	2	0	2	0	2	2	1	0	2	1	1	0	0	0	2	2	2	0	2	2	0	0	2
	37	TG	school 3	16	1	Russian	Russian	0	1	1	0	1		1	2	0	0	0	2	2	0	2	0	1	0	2	0	0	0	0	2	2	0	0	0	0	0	0	0	0	0	0	0	0	2	0	0	0	0
	38	TG	school 3	16	2	G	d	4	1	1	2	2		2	2	2	2	1	2	2	1	2	2	1	0	1	2	2	2	2	2	2	2	2	2	1	1	0	1	2	1	2	2	2	2	2	0	2	2
	39	TG	school 3	15	2	G/English	AUT/English	5	1	1	2	2		0	0	2	0	0	2	2	99	2	1	2	0	2	2	2	2	0	0	2	0	2	2	1	0	0	0	2	0	2	2	0	2	2	0	2	2
	40	TG	school 3	15	2	G	AUT	0	2	1	0	2		0	0	1	2	0	2	2	1	2	2	1	0	0	2	2	2	0	0	2	1	2	2	1	0	0	2	0	1	2	2	2	2	2	0	1	2
	41	TG	school 3	15	1	G	AUT	2	2	1	2	1		1	1	2	2	0	2	2	1	1	1	1	2	0	2	1	2	2	2	2	1	2	2	1	2	2	0	1	2	2	1	2	2	2	2	1	2
	42	TG	school 3	16	2	G	AUT	4	1	1	2	2		1	2	1	1	0	2	2	1	0	2	1	2	1	2	2	2	0	0	2	2	2	2	0	2	0	1	0	0	2	2	0	2	2	2	0	2
	43	TG	school 3	16	2	G	Greek	0	1	1	2	99		2	1	1	0	0	2	2	0	2	2	1	0	1	2	2	2	1	2	2	2	2	2	2	2	0	0	2	0	0	1	1	2	2	2	2	1
	44	TG	school 3	15	2	G	AUT	6	2	1	2	2		2	2	1	2	2	2	2	1	1	0	1	1	0	2	2	2	2	2	2	0	2	2	1	2	1	2	0	2	2	2	2	2	2	2	2	1
	45	TG	school 3	15	2	G	AUT	2	1	1	0	2		2	2	1	2	0	2	2	0	2	2	1	0	1	2	2	2	0	2	2	1	0	0	1	2	2	2	0	1	0	2	1	2	2	2	2	1
	46	TG	school 3	15	1	English	English	3	1	2	0	1		1	1	2	2	0	2	2	1	1	2	1	1	2	2	1	2	2	2	2	1	1	2	1	2	1	0	2	1	2	1	2	2	2	0	2	2
	47	TG	school 3	15	2	G	German	0	1	1	1	2		1	2	2	1	1	2	2	1	2	1	1	2	2	2	2	2	2	2	2	1	2	1	1	1	1	2	2	2	2	2	2	2	2	2	2	1
	48	TG	school 3	16	2	G	AUT	6	1	1	2	1		2	0	2	2	1	2	2	0	2	1	1	1	0	2	1	0	2	2	2	1	0	2	1	0	0	0	0	0	2	2	2	2	2	2	2	2
	49	TG	school 3	15	2	Finnish	Finnish	0	1	1	0	2		0	0	1	0	0	0	2	0	0	1	1	0	0	0	2	2	0	2	2	0	0	2	0	0	0	0	0	0	0	0	2	2	0	0	1	0
	50	TG	school 3	17	2	G	AUT	0	1	1	2	2		2	2	2	0	0	2	2	0	1	1	1	0	2	2	2	2	2	2	2	1	2	2	0	2	0	0	2	0	2	2	2	2	2	2	2	2
	51	TG	school 3	15	1	G	AUT	3	2	1	2	2		0	2	2	99	2	2	2	1	2	2	1	1	2	2	1	2	1	2	2	2	2	0	1	1	1	2	2	1	2	2	2	2	2	0	2	2
	52	TG	school 3	16	1	G	AUT	0	1	1	2	2		2	2	2	2	0	2	2	1	2	2	1	1	1	2	2	2	2	2	2	2	1	2	1	1	1	0	2	1	2	2	2	2	2	1	1	2
	53	TG	school 3	15	1	G	AUT	0	2	1	2	2		2	2	0	0	0	2	2	0	0	1	1	2	1	0	0	0	0	0	2	0	0	0	1	0	0	0	0	0	0	0	0	2	2	0	1	0
	54	TG	school 3	15	1	G	German	0	1	1	2	99		2	2	1	0	0	2	2	0	1	1	1	0	0	2	2	1	0	2	2	2	0	0	0	2	1	0	0	1	0	1	0	2	2	0	2	2
	55	TG	school 4	14	2	G	AUT	0	1	1	2	2		0	2	0	0	0	0	2	0	0	2	1	0	1	0	1	2	2	2	2	0	0	2	0	1	1	0	0	2	2	0	0	2	2	2	0	0
	56	TG	school 4	16	1	G	AUT	1	1	1	2	2		2	2	2	2	2	2	2	1	2	2	1	2	2	2	2	2	2	2	2	1	2	2	1	1	2	2	1	2	2	2	2	2	2	1	1	2
	57	TG	school 4	15	1	G	AUT	2	1	1	2	1		2	0	2	2	2	2	2	1	0	2	0	0	0	2	2	2	2	2	2	0	2	2	1	0	1	2	0	2	2	0	2	2	2	0	1	2
	58	TG	school 4	15	1	G	AUT	0	1	1	0	2		2	0	2	0	0	2	2	0	1	2	1	0	0	2	0	2	2	2	0	0	0	2	0	0	0	0	0	0	2	0	2	2	2	0	0	0
	59	TG	school 4	17	1	G	AUT	1	1	1	2	1		2	0	2	2	99	2	2	0	2	1	1	2	2	2	2	2	2	2	0	2	2	2	99	1	1	0	2	1	2	2	2	2	99	0	2	2
	60	TG	school 4	17	1	Serbian	Serbian	1	1	1	2	2		1	2	1	2	0	2	2	99	2	2	1	2	2	2	1	2	1	0	0	1	2	2	99	2	1	2	2	1	2	2	2	2	2	2	1	2
	61	TG	school 4	16	2	Serbian	Serbian	1	1	1	2	2		1	2	2	2	0	2	2	1	2	2	2	2	2	1	1	2	1	2	2	2	2	2	0	0	1	2	2	1	1	2	2	2	2	2	2	2
	62	TG	school 4	15	2	G	AUT	3	2	1	2	2		0	0	2	2	0	99	2	0	0	2	2	1	0	2	0	2	0	2	2	0	0	2	0	0	1	1	0	0	0	2	0	2	0	0	2	2
	63	TG	school 4	15	2	G	AUT	0	1	1	2	1		0	1	0	2	0	2	2	0	0	2	1	0	1	2	1	0	0	0	2	2	0	0	1	2	0	0	0	0	2	0	2	2	2	1	2	2
	64	TG	school 4	16	1	G	AUT	3	1	1	1	2		1	2	2	2	0	2	2	1	1	2	1	0	1	2	1	2	2	2	2	0	2	1	1	1	1	0	2	1	2	1	2	2	2	0	1	2
	65	TG	school 4	16	1	G	AUT	0	2	1	0	1		0	2	2	2	0	2	2	1	1	2	1	0	1	2	1	2	2	2	2	0	2	1	1	1	1	1	2	1	2	1	2	2	2	1	1	2
	66	TG	school 4	17	2	G	AUT	0	2	1	2	2		0	0	2	2	0	0	2	0	0	2	1	2	1	2	0	2	0	2	2	0	0	2	0	0	1	0	0	0	2	2	0	2	2	2	0	2
	67	TG	school 4	17	2	G	AUT	0	1	1	1	2		0	0	0	0	0	0	2	0	0	0	1	0	0	0	0	0	0	0	0	0	0	0	0	0	0	0	0	0	0	0	0	2	0	0	0	0
	68	TG	school 4	15	2	G/English	AUT	0	1	1	2	99		0	0	1	2	0	0	2	0	0	2	0	0	0	0	2	0	0	2	2	0	2	0	0	0	0	0	0	0	2	0	0	2	2	0	0	2
	69	TG	school 4	16	1	G	AUT	0	1	1	0	1		0	0	0	0	0	2	2	0	0	2	1	0	2	1	0	2	0	2	2	1	0	2	1	1	1	0	0	1	2	1	0	2	2	0	0	2
	70	TG	school 4	15	2	G	AUT	4	1	1	2	2		1	2	1	2	2	1	2	0	2	2	1	2	2	2	2	2	2	2	2	1	2	2	2	2	1	2	2	1	2	2	2	2	2	0	2	2
	71	TG	school 5	16	1	G	AUT	1	1	1	0	2		2	0	2	0	0	0	2	0	0	2	0	0	0	0	0	2	0	2	0	0	0	0	0	0	0	0	0	0	0	0	0	2	0	0	0	2
	72	TG	school 5	16	1	G	AUT	1	2	1	2	2		1	0	2	2	0	2	2	0	1	2	1	2	0	2	2	2	2	1	2	1	0	2	2	0	1	0	0	2	0	2	2	2	2	0	0	2
	73	TG	school 5	16	1	G	AUT	5	2	2	2	2		0	0	1	2	99	99	2	1	1	2	1	1	2	2	2	2	0	2	2	0	2	0	1	0	0	0	2	1	2	2	2	2	2	2	1	0
	74	TG	school 5	15	2	G	AUT	2	1	2	2	2		2	2	1	2	0	2	2	1	2	1	1	2	2	2	2	2	0	2	0	0	2	0	1	1	1	1	0	2	2	2	2	2	2	2	0	2
	75	TG	school 5	16	2	G	AUT	0	1	1	2	1		2	0	2	2	0	2	2	0	0	2	1	0	2	2	2	2	2	2	1	1	0	2	1	2	1	0	0	0	2	2	2	2	2	0	1	2
	76	TG	school 5	15	2	G	AUT	8	2	2	2	2		2	1	1	2	2	2	2	0	1	1	1	2	2	2	2	2	0	2	2	1	2	0	1	2	1	1	0	0	0	1	2	2	2	2	1	2
	77	TG	school 5	15	1	G	AUT	1	1	1	0	1		0	0	2	0	0	0	2	0	0	0	0	0	0	2	2	0	0	2	2	1	0	0	0	0	1	0	0	0	0	2	0	2	2	0	0	2
	78	TG	school 5	15	1	G	AUT	2	1	1	0	1		2	0	2	1	0	2	2	0	0	0	1	1	0	2	2	0	0	2	0	1	0	0	0	0	1	0	0	1	0	2	2	2	2	2	0	2
	79	TG	school 5	15	1	G	AUT	2	1	1	0	2		2	1	1	2	0	2	2	1	2	1	1	1	0	2	1	2	1	2	2	2	0	2	0	2	1	0	2	1	2	2	1	2	2	1	1	2
	80	TG	school 5	16	1	G	AUT	6	2	1	0	1		0	2	2	0	0	2	2	1	2	2	2	0	1	2	1	2	0	2	2	1	2	2	1	1	1	2	1	0	2	2	0	2	2	0	2	0
	81	TG	school 5	15	1	G	AUT	1	1	1	2	2		1	2	2	1	2	2	2	0	1	2	1	1	0	2	0	2	2	2	2	1	1	2	1	1	1	2	0	2	2	0	2	2	2	2	1	2
	82	TG	school 5	15	2	G	AUT	0	1	1	0	2		0	0	1	2	0	2	0	0	0	2	0	0	2	2	1	2	0	2	1	2	0	1	1	2	0	0	0	0	2	0	0	2	2	0	0	0
	83	TG	school 5	16	1	G	AUT	7	1	2	1	1		1	2	2	2	1	2	2	1	1	2	1	1	2	2	2	2	2	2	2	2	2	2	2	1	2	0	2	1	2	2	2	2	2	2	1	2
	84	TG	school 5	15	1	G	AUT	0	1	1	2	1		2	2	2	2	0	2	2	2	1	2	1	1	0	1	2	2	1	2	2	1	2	2	1	2	1	1	2	1	2	2	2	2	2	2	1	2
	85	TG	school 5	15	1	G	AUT	1	2	1	2	2		2	2	2	2	0	1	2	1	1	2	1	1	0	2	2	2	2	2	2	2	0	0	0	1	1	0	2	0	2	2	2	2	2	0	0	0
	86	TG	school 5	16	1	G	AUT	1	1	1	0	2		1	2	2	2	0	2	2	0	0	2	1	0	1	2	2	2	2	2	2	0	2	2	2	1	1	1	0	1	2	2	2	2	2	0	1	2
	87	TG	school 5	15	1	G	AUT	0	1	1	1	2		0	2	0	1	0	2	2	0	0	1	1	0	2	2	1	2	0	2	0	0	0	2	0	0	1	0	0	2	2	2	0	2	0	2	0	2
	88	TG	school 5	16	1	G	AUT	0	1	2	1	2		0	2	1	2	2	2	2	1	0	2	1	2	2	2	2	2	1	2	2	1	2	2	1	2	1	1	2	1	2	2	2	2	2	2	1	2
	89	TG	school 5	15	1	G	AUT	2	2	1	2	2		2	2	2	2	0	2	2	1	2	1	1	0	2	2	2	2	2	2	2	1	2	2	0	1	0	0	2	0	2	2	2	2	2	0	2	2
	90	TG	school 5	15	1	G	AUT	1	1	1	2	2		2	2	2	2	2	2	2	0	2	2	1	2	0	2	2	2	0	2	2	1	1	2	2	1	1	1	2	2	0	2	2	2	2	2	2	2
	91	TG	school 5	15	2	G	AUT	1	1	1	1	2		0	0	2	0	0	2	2	1	1	2	1	1	2	2	2	2	2	2	2	1	1	2	0	2	1	1	0	0	0	0	2	2	2	2	0	1
	92	TG	school 5	17	1	Fanti	AUT	5	1	1	2	2		0	2	2	1	2	2	2	1	2	2	1	2	0	2	2	0	2	2	0	0	2	2	1	0	1	2	1	1	2	1	2	2	2	2	2	1
	93	TG	school 6	15	1	G	AUT	4	2	1	0	2		0	2	2	2	0	2	2	0	0	2	1	2	0	2	2	2	0	2	0	0	0	2	0	0	2	0	0	0	2	2	2	2	2	1	0	2
	94	TG	school 7	15	1	G	German	5	1	1	0	2		2	2	2	0	0	2	2	0	0	1	2	0	2	0	0	0	0	2	0	0	0	2	0	2	0	0	0	0	0	0	0	2	2	0	0	0
	95	TG	school 8	15	1	G	AUT	3	1	1	0	2		0	0	2	0	0	0	2	0	0	1	0	0	0	0	2	0	0	0	2	0	0	2	0	0	0	0	0	0	0	0	0	2	0	0	0	0
	96	TG	school 9	15	1	G	AUT	0	1	1	0	2		2	0	0	2	0	2	2	1	0	2	1	0	2	2	1	2	0	2	2	1	0	2	1	2	1	0	0	0	2	0	2	2	2	0	0	2
	97	TG	school 10	15	1	G/English	AUT	2	1	1	2	2		2	2	0	2	0	2	2	0	0	2	1	0	2	2	0	2	0	2	2	0	0	2	1	1	0	0	2	0	2	1	0	2	2	0	0	2
	98	TG	school 11	17	1	G	AUT	0	1	1	2	2		2	2	0	2	0	2	2	1	0	2	1	0	2	2	0	2	0	2	2	0	2	2	1	1	0	0	2	0	2	0	0	2	2	0	0	2
	99	TG	school 12	16	1	G	AUT	0	1	1	2	2		0	1	2	2	0	2	2	1	2	2	2	0	0	2	2	1	0	2	2	2	2	2	0	2	1	1	0	0	2	2	0	2	0	0	2	2
	100	TG	school 13	16	1	G	AUT	4	1	1	2	1		2	2	2	0	0	2	2	1	2	2	1	0	2	2	2	2	0	2	2	1	2	2	1	0	1	0	0	1	0	1	2	2	2	0	1	2
	101	TG	school 14	16	2	G	AUT	0	2	1	2	2		2	2	2	2	0	2	2	0	2	1	1	0	0	2	2	0	1	2	2	1	0	2	0	0	0	0	0	2	0	2	0	2	2	0	2	0
	102	TG	school 15	15	2	G	AUT	3	1	2	2	1		2	0	2	0	0	0	2	0	0	0	0	0	0	2	2	0	0	2	0	0	0	0	0	0	1	0	0	0	0	0	0	2	2	0	0	0
	103	TG	school 16	16	2	Lingola	AUT	0	1	1	1	2		0	0	0	1	0	2	2	0	2	0	0	0	0	2	0	2	0	2	2	0	0	0	0	0	1	0	0	1	2	0	0	2	2	0	0	0
	104	TG	school 17	16	1	G	AUT	5	2	1	0	2		2	2	2	2	2	2	2	0	2	0	1	2	0	2	0	2	2	2	2	2	0	0	0	0	1	2	1	0	2	2	2	2	2	2	1	0
	105	TG	school 18	16	1	G	AUT	9	1	1	0	2		0	0	2	0	0	0	2	0	0	1	1	0	0	2	0	0	0	0	0	0	0	0	1	0	0	0	0	1	0	0	0	2	2	0	0	2
	1	CG	school 1	15	2	English	Indian	>6	1	1	1	2		0	0	0	0	0	0	2	0	0	0	0	0	0	0	1	0	0	0	0	0	0	0	0	2	0	0	0	0	0	0	0	0	0	0	0	0
	2	CG	school 1	15	2	G	German/Dutch	0	2	2	2	2		2	2	2	2	0	0	2	0	1	2	2	2	1	2	2	2	2	2	2	2	0	2	1	1	1	2	0	0	2	2	2	2	2	1	1	2
	3	CG	school 1	16	2	G	German/French	1	2	1	2	2		2	0	1	0	0	2	2	0	1	2	0	0	0	2	1	2	0	2	2	1	0	0	2	1	1	0	0	0	2	2	2	2	2	0	0	2
	4	CG	school 1	14	2	G	AUT	0	1	1	0	2		2	1	0	0	0	2	2	0	0	0	0	2	2	2	2	0	2	2	0	0	2	2	0	0	0	0	0	0	0	0	0	2	2	0	2	2
	5	CG	school 1	15	2	G	AUT	1	1	1	0	2		0	0	0	2	0	2	2	0	0	2	0	2	0	2	1	2	2	1	2	0	2	2	0	0	0	0	0	1	0	0	0	2	0	0	0	2
	6	CG	school 1	15	2	G	AUT	0	1	1	1	99		0	0	0	0	0	0	2	0	0	0	1	0	0	0	2	0	0	2	0	0	0	0	0	2	0	0	0	0	2	0	2	2	0	2	0	0
	7	CG	school 1	15	2	G	German	0	1	1	1	99		2	0	0	0	0	2	2	0	0	2	1	0	0	2	2	2	0	2	2	0	0	0	0	2	0	0	0	0	2	2	2	2	2	0	0	1
	8	CG	school 1	15	2	G	AUT	1	1	1	2	2		2	1	1	2	0	2	2	1	1	2	1	0	2	2	2	2	2	1	2	2	2	2	1	2	1	0	2	2	2	1	2	2	2	1	2	2
	9	CG	school 1	15	2	G	AUT	1	2	1	2	1		2	2	0	2	2	2	2	1	1	2	1	2	2	2	2	2	2	2	2	2	2	2	1	2	1	0	2	2	2	1	2	2	2	1	2	2
	10	CG	school 1	17	2	Hungarian	Hungarian	0	1	1	2	1		0	1	1	0	2	2	2	0	0	1	1	0	1	0	1	2	0	0	2	0	2	1	0	1	1	2	0	0	2	1	0	0	0	0	1	1
	11	CG	school 1	15	2	Arabian	AUT	0	1	1	0	2		2	1	2	1	0	2	2	1	1	1	1	1	1	2	2	2	0	2	2	1	2	2	2	2	1	0	0	2	2	2	2	2	2	2	2	2
	12	CG	school 1	15	2	G	AUT	1	1	1	0	1		1	1	0	0	0	2	1	0	0	1	1	0	2	2	0	2	2	2	0	2	0	1	1	2	0	0	0	1	0	0	2	0	2	0	0	2
	13	CG	school 1	15	2	G	AUT	0	1	1	0	2		2	1	2	2	0	2	2	0	1	2	1	0	1	2	2	2	0	2	1	1	2	2	1	2	1	0	1	1	2	2	2	2	2	0	2	2
	14	CG	school 1	15	2	G	AUT	2	1	1	0	99		0	1	1	2	0	2	2	0	2	1	1	0	2	0	0	0	0	1	2	0	0	0	1	0	1	0	1	1	2	0	2	2	0	0	0	2
	15	CG	school 3	16	1	G	AUT	5	1	1	0	2		2	2	1	2	0	2	2	0	1	1	1	2	1	2	2	2	1	2	2	1	0	2	0	2	1	0	2	2	2	2	0	2	2	2	1	2
	16	CG	school 3	15	1	G	AUT	1	2	1	0	1		1	2	2	1	1	2	2	1	2	2	2	2	1	2	2	2	2	2	2	0	2	2	1	0	1	0	2	1	0	2	2	2	1	2	2	2
	17	CG	school 3	15	1	Croatian	AUT	0	2	1	2	2		2	2	2	2	0	2	2	1	2	2	1	2	1	2	2	2	2	2	2	1	2	2	1	1	1	0	2	1	2	2	2	2	2	2	0	2
	18	CG	school 3	15	1	G	AUT	2	1	1	2	2		0	1	2	2	0	2	2	1	1	2	1	0	2	2	2	2	2	2	2	2	2	2	1	1	1	2	2	1	2	2	2	2	2	1	2	1
	19	CG	school 3	15	1	G	AUT	3	1	1	0	2		2	0	0	0	0	2	2	0	0	2	1	0	0	2	1	0	0	2	0	0	2	0	1	0	1	0	0	0	0	2	2	2	2	0	0	0
	20	CG	school 3	15	2	G	AUT	1	1	1	0	2		0	0	2	2	0	2	2	0	0	0	0	0	0	2	0	2	0	2	0	0	0	0	0	0	0	0	0	99	0	0	0	2	0	0	0	0
	21	CG	school 3	15	2	G	AUT	0	1	1	2	1		1	0	0	2	0	0	2	0	1	2	1	2	0	1	1	0	1	0	2	0	0	0	2	0	1	0	2	2	2	1	2	2	2	2	2	2
	22	CG	school 3	15	2	G	AUT	1	1	1	2	1		1	0	2	2	2	2	2	1	0	0	1	2	2	2	1	2	2	1	2	0	2	2	1	0	1	1	0	1	0	1	2	2	2	0	0	2
	23	CG	school 3	15	2	English	AUT/Canadian	0	1	1	2	1		2	0	2	0	2	0	2	1	0	2	0	0	2	2	2	2	2	2	2	1	2	0	0	0	2	2	0	2	2	1	0	2	2	1	2	2
	24	CG	school 3	15	1	G	AUT	5	2	1	2	2		2	2	2	0	2	2	2	1	1	2	2	1	2	0	2	2	2	2	2	1	0	2	1	0	1	0	2	2	2	2	2	2	2	2	2	2
	25	CG	school 3	15	2	G/Croatian	Croatian	2	1	1	1	2		0	2	2	0	0	1	2	0	2	2	0	0	1	0	2	2	0	2	2	1	0	2	0	1	0	0	0	0	2	0	0	2	0	0	0	2
	26	CG	school 3	15	2	G	AUT	1	1	1	2	2		0	1	0	2	0	2	2	0	0	1	1	1	2	2	2	0	0	2	0	0	0	0	0	2	0	0	0	1	2	0	0	1	0	0	0	1
	27	CG	school 4	16	2	G	AUT	0	1	1	2	2		1	0	2	2	0	2	2	1	2	2	1	0	2	2	1	2	1	2	2	1	1	2	1	2	0	0	2	2	2	2	2	2	2	2	1	2
	28	CG	school 4	15	2	G	AUT	1	1	1	0	2		1	2	2	2	0	2	2	1	1	1	1	1	2	1	2	1	2	2	2	1	1	1	2	2	1	0	2	1	0	2	2	2	2	2	2	1
	29	CG	school 4	15	2	G	AUT	1	1	1	2	2		2	2	2	2	0	2	2	0	2	2	1	0	2	2	0	2	0	2	2	0	2	2	1	0	0	0	0	0	2	2	2	2	2	0	1	2
	30	CG	school 4	15	2	G	AUT	0	1	1	2	1		1	1	2	2	0	2	2	2	2	1	1	2	2	2	1	1	2	1	2	1	1	2	1	2	1	0	2	1	2	2	2	2	2	1	2	2
	31	CG	school 4	16	2	G	AUT	2	1	1	0	2		1	1	2	2	2	2	2	2	0	2	1	2	2	2	1	2	2	2	2	2	1	1	1	2	1	2	0	1	2	2	2	2	2	2	2	2
	32	CG	school 4	15	2	G	AUT	0	1	1	0	2		1	2	0	0	0	2	2	0	1	2	2	0	1	2	1	0	2	1	2	1	0	1	0	1	0	0	1	0	2	1	0	2	2	1	1	2
	33	CG	school 4	15	1	G	AUT	5	1	2	2	1		1	2	1	2	2	2	2	1	1	2	2	1	1	2	1	2	2	2	2	1	2	2	2	2	0	2	1	2	2	2	0	2	2	0	2	1
	34	CG	school 4	16	1	G	AUT	1	1	1	2	1		1	0	2	2	0	2	2	0	1	2	1	0	0	2	1	2	0	2	2	1	0	0	1	0	1	0	2	0	2	2	2	2	1	2	1	2
	35	CG	school 4	15	2	G	AUT	0	1	1	0	1		1	1	2	2	0	2	2	0	0	2	1	0	0	2	2	2	2	1	2	1	2	2	0	2	0	0	0	2	2	0	2	2	2	0	0	2
	36	CG	school 4	16	1	G	AUT	1	1	1	2	2		2	0	2	0	0	2	2	0	2	2	1	0	0	2	0	2	0	2	2	1	0	2	0	2	1	2	2	1	2	2	2	2	2	2	0	2
	37	CG	school 4	16	2	G	AUT	3	1	1	2	1		0	1	2	2	2	2	2	1	2	1	1	1	2	2	2	2	1	2	2	1	2	1	1	2	2	2	2	2	1	1	2	1	2	2	2	1
	38	CG	school 4	17	1	G	AUT	0	2	1	2	2		2	2	2	2	2	2	2	0	0	2	1	2	0	2	2	2	2	2	2	2	2	2	0	1	1	2	2	1	2	2	2	2	2	2	2	2
	39	CG	school 4	15	2	G	AUT	1	1	1	0	2		1	1	0	2	0	2	2	0	0	1	1	2	2	2	2	2	2	2	2	0	2	1	1	0	2	2	2	0	2	1	0	2	2	1	0	2
	40	CG	school 4	14	1	G	AUT	0	1	2	2	2		1	2	1	2	2	2	2	0	1	2	2	0	2	2	1	2	0	2	2	2	2	2	1	2	1	0	0	1	2	2	2	2	2	0	1	2
	41	CG	school 4	15	1	Croatian	Croatian	0	1	1	1	2		0	1	1	1	1	2	2	1	0	1	1	2	0	2	2	1	0	2	2	1	1	1	0	2	1	0	0	2	1	1	0	1	1	1	2	1
	42	CG	school 4	16	2	G	AUT	1	1	1	0	2		0	0	0	0	0	2	2	1	0	1	1	0	2	0	2	0	2	2	0	0	0	0	1	2	0	0	0	0	0	2	2	2	2	2	0	1
	43	CG	school 5	16	1	G	AUT	0	1	1	2	2		2	2	2	2	2	2	2	1	2	2	1	2	1	2	2	2	2	2	2	1	2	2	1	2	1	2	2	2	2	2	2	2	2	1	2	2
	44	CG	school 5	16	1	G	AUT	3	1	1	2	1		1	2	1	2	0	2	2	1	2	2	1	0	2	2	2	2	0	2	2	1	2	2	1	1	1	0	2	1	2	2	2	2	2	2	2	2
	45	CG	school 5	16	1	G	AUT	0	1	1	2	1		0	2	2	2	0	2	2	0	0	2	1	0	2	2	2	2	2	0	2	0	2	2	1	2	0	0	0	0	2	2	2	2	2	0	2	2
	46	CG	school 5	16	1	G	AUT	0	1	1	2	1		2	1	2	2	0	2	2	0	2	2	1	2	2	2	2	2	0	2	2	2	2	0	1	2	0	0	2	1	2	2	2	2	2	0	0	2
	47	CG	school 5	15	1	G	AUT	1	1	1	2	1		0	2	2	2	0	2	2	1	2	2	1	1	1	2	2	2	2	2	2	1	2	2	0	1	1	0	0	2	2	2	2	2	2	1	2	2
	48	CG	school 5	16	1	G	AUT	0	1	1	2	2		0	2	0	2	0	2	2	1	2	2	1	1	2	2	2	2	0	1	1	1	2	1	2	2	0	0	0	2	2	2	2	2	2	2	1	2
	49	CG	school 5	16	2	G	AUT	0	2	2	2	2		2	0	2	2	0	2	2	2	2	1	1	2	2	2	2	2	2	2	2	1	0	2	1	1	1	1	1	0	2	2	2	2	2	1	0	2
	50	CG	school 5	16	1	G	AUT	0	1	1	2	1		1	2	2	0	0	2	2	1	2	2	2	1	2	2	2	2	1	2	2	2	2	0	2	2	1	0	2	0	1	0	0	2	2	2	2	2
	51	CG	school 5	15	1	G	AUT	4	1	1	2	2		0	2	2	1	2	2	2	0	1	2	1	0	0	2	2	2	0	2	2	1	2	2	0	0	1	1	0	0	2	1	2	2	2	0	0	2
	52	CG	school 5	16	2	G	AUT	4	1	1	2	2		0	2	2	1	1	2	2	1	1	1	1	2	2	2	2	2	1	2	2	1	2	0	1	2	1	2	0	1	2	1	2	2	2	2	2	2
	53	CG	school 6	15	1	G	AUT	5	2	1	2	2		2	2	2	2	2	2	2	1	2	2	1	2	1	2	2	2	2	2	2	2	2	2	1	2	2	2	2	1	2	2	2	2	2	1	1	2
	54	CG	school 6	15	1	Croatian	Croatian	5	2	2	2	2		2	2	1	2	0	2	2	1	2	2	1	0	1	2	2	2	1	2	2	1	2	2	1	1	1	1	1	2	2	2	2	2	2	2	1	2
	55	CG	school 6	15	1	G	AUT	0	1	1	2	2		2	2	2	0	0	2	2	1	0	2	1	0	1	2	2	2	2	2	2	1	0	2	2	1	1	0	0	2	2	2	2	2	2	0	0	2
	56	CG	school 6	15	1	Arabian	AUT	6	1	1	1	99		2	2	2	2	99	2	2	0	99	2	1	2	0	0	2	2	0	2	2	1	0	1	1	2	1	0	1	0	0	2	0	2	99	2	1	2
	57	CG	school 6	15	1	Burmese	AUT	0	1	1	1	2		2	2	0	0	0	2	2	0	0	2	1	0	0	0	2	2	0	2	2	0	0	0	0	2	0	0	0	1	0	0	2	2	2	0	0	2
	58	CG	school 6	15	2	G	AUT	2	1	1	0	2		2	2	2	2	0	2	2	0	0	2	1	0	2	2	2	2	2	2	2	1	0	0	1	0	0	0	0	0	2	2	2	2	2	0	2	2
	59	CG	school 6	17	2	Dutch	Dutch	0	1	1	0	1		0	2	0	2	0	2	2	1	0	2	2	1	2	2	0	2	0	2	2	1	0	2	1	1	1	0	0	0	2	2	0	2	2	2	2	2
	60	CG	school 6	15	1	G	AUT	1	1	1	2	2		2	2	2	2	0	2	2	1	2	2	1	2	1	2	2	2	2	2	2	0	2	2	1	1	1	1	1	2	2	1	2	2	2	2	2	2
	61	CG	school 6	15	2	G	AUT	0	1	1	0	2		1	0	2	2	0	2	2	0	0	0	1	1	2	2	1	2	0	2	2	1	2	2	1	2	1	0	1	0	2	0	2	2	2	1	1	2
	62	CG	school 6	16	2	G	AUT	0	2	1	2	2		2	2	2	0	0	2	2	0	0	2	0	0	0	2	0	2	0	2	2	0	0	2	1	0	0	1	0	0	0	2	0	2	1	0	0	2
	63	CG	school 6	16	2	G	AUT	0	1	1	0	2		2	2	2	2	0	2	2	1	2	2	1	1	1	2	1	2	2	2	2	1	2	2	2	1	1	0	1	2	2	2	2	2	2	2	2	2
[truncated: 100 more columns]
